# Supplementary material for: Identifying Molecular Probes for Fluorescence-Guided Surgery in Neuroblastoma: A Systematic Review
Source: Children (Basel). 2025 Apr 24;12(5):550. doi: 10.3390/children12050550 (PMC12110316; doi:10.3390/children12050550)
Supplement: Supplementary file 1 [file children-12-00550-s001.zip]

Archive with 1 entries (1 files):
- children-3566798-supplementary.pdf
